# Supplementary material for: Chitosan–Zein Films Decorated with Green Synthesized Silver Nanoparticles Using Bergenia ciliata Extract
Source: Molecules. 2025 May 24;30(11):2311. doi: 10.3390/molecules30112311 (PMC12156224; doi:10.3390/molecules30112311)
Supplement: Supplementary file 1 [file molecules-30-02311-s001.zip]

Archive with 1 entries (1 files):
- molecules-3585443-supplementary.pdf
